# Supplementary material for: Evaluation of a high-throughput, cost-effective Illumina library preparation kit
Source: Sci Rep. 2021 Aug 5;11:15925. doi: 10.1038/s41598-021-94911-0 (PMC8342411; doi:10.1038/s41598-021-94911-0)
Supplement: Supplementary file 1 — Supplementary Information 1. [file 41598_2021_94911_MOESM1_ESM.xlsx]

## Sheet: Supp.Data.S1.TitlePage
Supplementary Data for
Evaluation of a high-throughput, cost-effective Illumina library preparation kit
Eric S. Tvedte1,*, Jane Michalski1,2, Shaoji Cheng3, Rayanna S. Patkus1, Luke J. Tallon1, Lisa Sadzewicz1, Vincent M. Bruno1, Joana C. Silva1, David A. Rasko1,2, Julie C. Dunning Hotopp1,2,4,*
1Institute for Genome Sciences, University of Maryland School of Medicine, Baltimore, MD, 21201, USA
2Department of Microbiology and Immunology, University of Maryland School of Medicine, Baltimore, MD, 21201, USA
3Department of Medicine, University of Pittsburgh, Pittsburgh, PA, 15261, USA.
4Greenebaum Cancer Center, University of Maryland School of Medicine, Baltimore, MD, 21201, USA
*Authors for Correspondence.
EST: etvedte@som.umaryland.edu
JCDH: jdhotopp@som.umaryland.edu
Supplementary Data contains the following datasets:
Table S1. Summary of Riptide and conventional Illumina libraries used in this analysis
Table S2. Read mapping performance of Riptide and KAPA Hyper Illumina libraries
Table S3. E. coli SPAdes assembly statistics
Table S4. Klebsiella SPAdes assembly statistics
Table S5. Aspergillus SPAdes assembly statistics
Table S6. Brugia SPAdes assembly statistics
Table S7. Classification of metagenome datasets using kraken2
Figure S1. Gel electrophoresis of prokaryotic gDNA used in Riptide and KAPA library preparations
Figure S2. Contamination assessment of Riptide samples after removal of multimapped reads
Figure S3. Cumulative percentage histograms of sequencing depth in Riptide and non-Riptide libraries
Figure S4. Assessment of GC bias in Illumina libraries

## Sheet: TableS1
Table S1. Summary of Riptide and conventional Illumina libraries used in this analysis.
Riptide Plate 1: Ten diverse biological samples with blank wells
Riptide well	Riptide barcode	species	strain/sample	GC primer	total reads	SRA accession
B09	ACCAAGGA	Acinetobacter baumannii	25493-3	L	134216	SRR10997296
E03	AGCTCTAG	Acinetobacter baumannii	25493-3	L	158866	SRR10997291
F03	CGTAGCTA	Acinetobacter baumannii	25493-3	L	160304	SRR10997323
G03	CTCTCACA	Acinetobacter baumannii	25493-3	L	277136	SRR10997316
A09	GACTTCAG	Acinetobacter baumannii	25493-3	L	179924	SRR10997304
C09	GCCGTTAA	Acinetobacter baumannii	25493-3	L	590608	SRR10997266
H03	TGACCACA	Acinetobacter baumannii	25493-3	L	266446	SRR10997244
D09	TGACTGAC	Acinetobacter baumannii	25493-3	L	162520	SRR10997242
E10	AACCGGTT	Aspergillus fumigatus	925	L	7452138	SRR10997322
E02	AACCTTGG	Aspergillus fumigatus	925	L	8736918	SRR10997311
A08	AACGTTGC	Aspergillus fumigatus	T8015994	L	2180442	SRR10997272
G06	ACACGTCA	Aspergillus fumigatus	H7810724	L	8331602	SRR10997250
H06	ACCAACGT	Aspergillus fumigatus	H7810724	L	10928594	SRR10997297
H08	ACCACATG	Aspergillus fumigatus	H7810724	L	13161240	SRR10997295
H10	AGTGGTCT	Aspergillus fumigatus	925	L	10640410	SRR10997287
A04	ATCCGGTA	Aspergillus fumigatus	928	L	5222884	SRR10997285
F10	ATCCTAGG	Aspergillus fumigatus	925	L	6550750	SRR10997284
F02	ATCGTAGC	Aspergillus fumigatus	925	L	9104160	SRR10997283
C11	ATGCATGC	Aspergillus fumigatus	H7810724	L	6432062	SRR10997282
G10	CAACCTAG	Aspergillus fumigatus	925	L	6807742	SRR10997281
H12	CACATGTG	Aspergillus fumigatus	928	L	7880108	SRR10997278
G02	CACTAGAC	Aspergillus fumigatus	925	L	9507192	SRR10997276
F06	CAGTTGAC	Aspergillus fumigatus	H7810724	L	7981366	SRR10997274
F08	CATGCTTC	Aspergillus fumigatus	H7810724	L	9167536	SRR10997273
E06	CCATATGG	Aspergillus fumigatus	H7810724	L	8181902	SRR10997327
E08	CCTAATCC	Aspergillus fumigatus	H7810724	L	890282	SRR10997326
C08	CTCTACAC	Aspergillus fumigatus	T8015994	L	7770182	SRR10997317
D04	CTGTCAGA	Aspergillus fumigatus	928	L	6018308	SRR10997313
B11	GAACCATC	Aspergillus fumigatus	H7810724	L	11277482	SRR10997309
B04	GACATCAC	Aspergillus fumigatus	928	L	6765014	SRR10997306
G12	GACATCTG	Aspergillus fumigatus	928	L	4668600	SRR10997305
Table S1 - continued
Riptide Plate 1: Ten diverse biological samples with blank wells
E12	GAGACAGT	Aspergillus fumigatus	928	L	9766540	SRR10997302
D11	GATCCTAG	Aspergillus fumigatus	H7810724	L	12088788	SRR10997269
D08	GCTATTCC	Aspergillus fumigatus	T8015994	L	5942962	SRR10997263
H02	GCTTCCTA	Aspergillus fumigatus	925	L	9889862	SRR10997260
A11	GGATTAGG	Aspergillus fumigatus	H7810724	L	15549806	SRR10997258
F12	GTGTCACA	Aspergillus fumigatus	928	L	6898118	SRR10997252
C04	TCGATGGT	Aspergillus fumigatus	928	L	7731102	SRR10997245
G08	TGACGTGT	Aspergillus fumigatus	H7810724	L	10711348	SRR10997243
B08	TGCACAAC	Aspergillus fumigatus	T8015994	L	18373610	SRR10997241
C06	ACTGACTG	Brugia pahangi	FR3	L	5909664	SRR10997293
B01	AGGAACGT	Brugia pahangi	FR3	L	13007846	SRR10997290
A01	CGTACGTA	Brugia pahangi	FR3	L	28747646	SRR10997325
B06	CTAGAGCT	Brugia pahangi	FR3	L	8203162	SRR10997320
C01	CTAGCTAG	Brugia pahangi	FR3	L	11374734	SRR10997319
D01	CTCTCAGT	Brugia pahangi	FR3	L	18729918	SRR10997315
A10	GAGTTCAC	Brugia pahangi	FR3	L	13441560	SRR10997301
B10	GCGCTATA	Brugia pahangi	FR3	L	8991414	SRR10997265
A06	GCTACGAT	Brugia pahangi	FR3	L	16156114	SRR10997264
D06	GGAAGCAT	Brugia pahangi	FR3	L	10990458	SRR10997259
D07	AGTGTCTG	Cryptosporidium parvum	TU114	L	996130	SRR10997286
B07	CGTAGCAT	Cryptosporidium parvum	TU114	L	1190004	SRR10997324
A07	GATCAGCT	Cryptosporidium parvum	TU114	L	2684310	SRR10997270
A02	AGCTAGCT	Escherichia coli	HS	HL	9984774	SRR10997292
B02	AGGTAGGT	Escherichia coli	HS	HL	10835604	SRR10997289
E11	CAACGTAC	Escherichia coli	HS	HL	7850488	SRR10997280
D02	CAAGCTTG	Escherichia coli	HS	HL	10226192	SRR10997279
C02	CAGTCAGT	Escherichia coli	HS	HL	7328106	SRR10997275
H11	GAACTGCT	Escherichia coli	HS	HL	8550536	SRR10997308
F11	GAAGCTTC	Escherichia coli	HS	HL	6108222	SRR10997307
F09	GTACAGCT	Escherichia coli	HS	HL	8332836	SRR10997256
G11	TAGCTACG	Escherichia coli	HS	HL	6571200	SRR10997249
E09	TGGTGTAC	Escherichia coli	HS	HL	7064332	SRR10997236
Table S1 - continued
Riptide Plate 1: Ten diverse biological samples with blank wells
B12	CTACCATC	Klebsiella pneumoniae	4006	HL	4187648	SRR10997321
D12	CTCATGAG	Klebsiella pneumoniae	4006	HL	3225364	SRR10997318
C12	TCCAAGGT	Klebsiella pneumoniae	4006	HL	4572182	SRR10997247
A12	TGGTCTAG	Klebsiella pneumoniae	4006	HL	10235078	SRR10997237
D05	AAGGTTCC	pB171	B171	HL	5427278	SRR10997261
B05	CTGTACAG	pB171	B171	HL	5171848	SRR10997314
A05	TAGGCCAT	pB171	B171	HL	10421330	SRR10997248
C05	TCGAGTTG	pB171	B171	HL	7405522	SRR10997246
D03	CCAATACG	Plasmodium falciparum	NF54	L	18397556	SRR10997328
F01	CTTCCATG	Plasmodium falciparum	NF54	L	6858700	SRR10997310
A03	GCTTAACG	Plasmodium falciparum	NF54	L	6839944	SRR10997262
B03	GTACCAAC	Plasmodium falciparum	NF54	L	7440280	SRR10997255
E01	GTACTGCA	Plasmodium falciparum	NF54	L	6124916	SRR10997254
H01	TACCATGG	Plasmodium falciparum	NF54	L	10411266	SRR10997251
H04	ACACGTGT	Shigella boydii	5216-82	HL	394606	SRR10997239
G04	CTTCCAAC	Shigella boydii	5216-82	HL	418752	SRR10997312
H09	GAGACACA	Shigella boydii	5216-82	HL	493594	SRR10997303
F04	GATGCATC	Shigella boydii	5216-82	HL	275854	SRR10997268
G09	GGTTCCAA	Shigella boydii	5216-82	HL	395988	SRR10997257
C10	GTGAACAG	Shigella boydii	5216-82	HL	405780	SRR10997253
D10	TGCACTAG	Shigella boydii	5216-82	HL	277078	SRR10997240
E04	TGGTACGT	Shigella boydii	5216-82	HL	306266	SRR10997238
G05	ACAGTCAC	Theileria parva	Muguga	L	11218338	SRR10997298
F05	ACCTGTTC	Theileria parva	Muguga	L	10036518	SRR10997294
H05	GAGTTCTG	Theileria parva	Muguga	L	11865312	SRR10997271
E05	GCCGTATA	Theileria parva	Muguga	L	12112208	SRR10997267
Table S1 - continued
Riptide Plate 1: Ten diverse biological samples with blank wells
F07	ACTGTGAC	BLANK	N/A	N/A	7022	NA
H07	CGATCGAT	BLANK	N/A	N/A	2272	NA
G07	CTTGTCCA	BLANK	N/A	N/A	2644	NA
C03	GAAGTCCT	BLANK	N/A	N/A	172294	NA
C07	GTGTTGAC	BLANK	N/A	N/A	725588	NA
G01	TACGAACC	BLANK	N/A	N/A	142184	NA
E07	TGGTCATG	BLANK	N/A	N/A	25670	NA
Riptide Plate 2: Additional Acinetobacter strains and metagenomes
	Riptide barcode	species	strain/sample	GC primer	total reads	SRA accession
	AGTGTCTG	Acinetobacter baumannii	Ab1022959	L	3981684	SRR10997018
	CGTAGCAT	Acinetobacter baumannii	Ab959073	L	2553298	SRR10997021
	GTGTTGAC	Acinetobacter baumannii	Ab99063	L	5095172	SRR10997019
	TGGTCATG	Acinetobacter baumannii	Ab11126	L	10273532	SRR10997017
	CTTGTCCA	ETEC metagenome	Day 1	H	5258896	SRR10996321
	CGATCGAT	ETEC metagenome	Day 1	H	5954136	SRR10996297
	CTCTACAC	ETEC metagenome	Day 1	HL	7349056	SRR10996296
	GCTATTCC	ETEC metagenome	Day 1	HL	6013956	SRR10996320
	AACGTTGC	ETEC metagenome	Day 1	L	9457436	SRR10996298
	TGCACAAC	ETEC metagenome	Day 1	L	9959368	SRR10996319
	GAGTTCAC	ETEC metagenome	Day 10	H	15387596	SRR10996311
	GCGCTATA	ETEC metagenome	Day 10	H	13403030	SRR10996302
	AACCGGTT	ETEC metagenome	Day 10	HL	19984250	SRR10996323
	ATCCTAGG	ETEC metagenome	Day 10	HL	14644566	SRR10996322
	GTGAACAG	ETEC metagenome	Day 10	L	20468496	SRR10996301
	TGCACTAG	ETEC metagenome	Day 10	L	17396278	SRR10996300
	CCTAATCC	ETEC metagenome	Day 2	H	2978154	SRR10996314
	CATGCTTC	ETEC metagenome	Day 2	H	1423172	SRR10996315
	GACTTCAG	ETEC metagenome	Day 2	HL	9325934	SRR10996313
	ACCAAGGA	ETEC metagenome	Day 2	HL	6467104	SRR10996317
	TGACGTGT	ETEC metagenome	Day 2	L	7031414	SRR10996312
	ACCACATG	ETEC metagenome	Day 2	L	9543602	SRR10996316
Table S1 - continued
Riptide Plate 2: Additional Acinetobacter strains and metagenomes
	GCCGTTAA	ETEC metagenome	Day 6	H	7167412	SRR10996308
	TGACTGAC	ETEC metagenome	Day 6	H	7132408	SRR10996305
	GGTTCCAA	ETEC metagenome	Day 6	HL	5571782	SRR10996307
	GAGACACA	ETEC metagenome	Day 6	HL	5942376	SRR10996309
	TGGTGTAC	ETEC metagenome	Day 6	L	5853036	SRR10996304
	GTACAGCT	ETEC metagenome	Day 6	L	4443286	SRR10996306
Conventional Illumina
library	library design	species	strain/sample	before/after riptide	total reads	SRA accession
KAPA Hyper	2x150	Aspergillus fumigatus	925	Before	101174376	SRR10997300
KAPA Hyper	2x150	Brugia pahangi	FR3	Before	215287726	SRR10997235
KAPA Hyper	2x150	Escherichia coli	HS	After	11358654	SRR10997234
KAPA Hyper	2x150	Klebsiella pneumoniae	4006	After	10310866	SRR10997232
KAPA Hyper	2x150	Shigella boydii	5216-82	After	7721824	SRR10997230

## Sheet: TableS2
Table S2. Read mapping performance of Riptide and KAPA Hyper Illumina libraries
species	library	barcode	total bases	genome size	depth	subsampl-ed reads	subsampled bases
Aspergillus fumigatus	Riptide	AACCGGTT	1020942906	28809958	35.4372
Aspergillus fumigatus	Riptide	AACCTTGG	1196957766	28809958	41.5467
Aspergillus fumigatus	Riptide	AGTGGTCT	1457736170	28809958	50.5983
Aspergillus fumigatus	Riptide	ATCCTAGG	897452750	28809958	31.1508
Aspergillus fumigatus	Riptide	ATCGTAGC	1247269920	28809958	43.293
Aspergillus fumigatus	Riptide	CACTAGAC	1302485304	28809958	45.2096
Aspergillus fumigatus	Riptide	CAACCTAG	932660654	28809958	32.3729
Aspergillus fumigatus	Riptide	GCTTCCTA	1354911094	28809958	47.0293
Aspergillus fumigatus	Riptide	Riptide_merge	9410416564	28809958	326.638	21027612	2880782844
Aspergillus fumigatus	KAPA	KAPA	17799890222	28809958	617.838	19027572	2873163372
Brugia pahangi	Riptide	ACTGACTG	809623968	98070936	8.25549
Brugia pahangi	Riptide	AGGAACGT	1782074902	98070936	18.1713
Brugia pahangi	Riptide	CGTACGTA	3938427502	98070936	40.159
Brugia pahangi	Riptide	CTAGAGCT	1123833194	98070936	11.4594
Brugia pahangi	Riptide	CTCTCAGT	2565998766	98070936	26.1647
Brugia pahangi	Riptide	GAGTTCAC	1841493720	98070936	18.7772
Brugia pahangi	Riptide	GCGCTATA	1231823718	98070936	12.5605
Brugia pahangi	Riptide	GCTACGAT	2213387618	98070936	22.5693
Brugia pahangi	Riptide	GGAAGCAT	1505692746	98070936	15.3531
Brugia pahangi	Riptide	CTAGCTAG	1558338558	98070936	15.8899
Brugia pahangi	Riptide	Riptide_merge	18570694692	98070936	189.36	71564126	9804285262
Brugia pahangi	KAPA	KAPA	32508446626	98070936	331.479	65032836	9819958236
Table S2 - continued
species	library	barcode	unpaired reads examined	read pairs examined	secondary/supplementary reads	unmapped reads	unpaired read duplicates	read pair duplicates	read pair optical duplicates	percent duplication
Aspergillus fumigatus	Riptide	AACCGGTT	NA	NA	NA	NA	NA	NA	NA	NA
Aspergillus fumigatus	Riptide	AACCTTGG	NA	NA	NA	NA	NA	NA	NA	NA
Aspergillus fumigatus	Riptide	AGTGGTCT	NA	NA	NA	NA	NA	NA	NA	NA
Aspergillus fumigatus	Riptide	ATCCTAGG	NA	NA	NA	NA	NA	NA	NA	NA
Aspergillus fumigatus	Riptide	ATCGTAGC	NA	NA	NA	NA	NA	NA	NA	NA
Aspergillus fumigatus	Riptide	CACTAGAC	NA	NA	NA	NA	NA	NA	NA	NA
Aspergillus fumigatus	Riptide	CAACCTAG	NA	NA	NA	NA	NA	NA	NA	NA
Aspergillus fumigatus	Riptide	GCTTCCTA	NA	NA	NA	NA	NA	NA	NA	NA
Aspergillus fumigatus	Riptide	Riptide_merge	234440	9891541	104935	1010090	153699	604229	65024	0.068048
Aspergillus fumigatus	KAPA	KAPA	25556	9368712	67393	264592	10314	251761	31697	0.027386
Brugia pahangi	Riptide	ACTGACTG	NA	NA	NA	NA	NA	NA	NA	NA
Brugia pahangi	Riptide	AGGAACGT	NA	NA	NA	NA	NA	NA	NA	NA
Brugia pahangi	Riptide	CGTACGTA	NA	NA	NA	NA	NA	NA	NA	NA
Brugia pahangi	Riptide	CTAGAGCT	NA	NA	NA	NA	NA	NA	NA	NA
Brugia pahangi	Riptide	CTCTCAGT	NA	NA	NA	NA	NA	NA	NA	NA
Brugia pahangi	Riptide	GAGTTCAC	NA	NA	NA	NA	NA	NA	NA	NA
Brugia pahangi	Riptide	GCGCTATA	NA	NA	NA	NA	NA	NA	NA	NA
Brugia pahangi	Riptide	GCTACGAT	NA	NA	NA	NA	NA	NA	NA	NA
Brugia pahangi	Riptide	GGAAGCAT	NA	NA	NA	NA	NA	NA	NA	NA
Brugia pahangi	Riptide	CTAGCTAG	NA	NA	NA	NA	NA	NA	NA	NA
Brugia pahangi	Riptide	Riptide_merge	993542	33176951	961094	4216682	610429	3515492	462827	0.113463
Brugia pahangi	KAPA	KAPA	214450	31998412	914986	821562	94195	2392545	137980	0.075988
Table S2 - continued
species	library	barcode	total bases	genome size	depth	subsampl-ed reads	subsampled bases
Escherichia coli	Riptide	AGCTAGCT	1367914038	4643538	294.584	3383930	463598410
Escherichia coli	Riptide	AGGTAGGT	1484477748	4643538	319.687	3380470	463124390
Escherichia coli	Riptide	CAACGTAC	1075516856	4643538	231.616	3391860	464684820
Escherichia coli	Riptide	CAAGCTTG	1400988304	4643538	301.707	3384420	463665540
Escherichia coli	Riptide	CAGTCAGT	1003950522	4643538	216.204	3393174	464864838
Escherichia coli	Riptide	GAACTGCT	1171423432	4643538	252.27	3385804	463855148
Escherichia coli	Riptide	GAAGCTTC	836826414	4643538	180.213	3388992	464291904
Escherichia coli	Riptide	GTACAGCT	1141598532	4643538	245.847	3391104	464581248
Escherichia coli	Riptide	TAGCTACG	900254400	4643538	193.873	3390706	464526722
Escherichia coli	Riptide	TGGTGTAC	967813484	4643538	208.422	3391384	464619608
Escherichia coli	KAPA	KAPA	1715156754	4643538	369.364	3077920	464765920
Klebsiella pneumoniae	Riptide	CTACCATC	573707776	5563933	103.112	3041132	416635084
Klebsiella pneumoniae	Riptide	CTCATGAG	441874868	5563933	79.4177	3044406	417083622
Klebsiella pneumoniae	Riptide	TCCAAGGT	626388934	5563933	112.58	3042344	416801128
Klebsiella pneumoniae	Riptide	TGGTCTAG	1402205686	5563933	252.017	3045242	417198154
Klebsiella pneumoniae	KAPA	KAPA	1556940766	5563933	279.827	2763128	417232328
Table S2 - continued
species	library	barcode	unpaired reads examined	read pairs examined	secondary/supplementary reads	unmapped reads	unpaired read duplicates	read pair duplicates	read pair optical duplicates	percent duplication
Escherichia coli	Riptide	AGCTAGCT	33298	1569814	2469	211004	23859	122148	12100	0.084513
Escherichia coli	Riptide	AGGTAGGT	31982	1585679	2383	177130	23625	129386	11058	0.088157
Escherichia coli	Riptide	CAACGTAC	33819	1567291	2548	223459	24302	135043	15299	0.092914
Escherichia coli	Riptide	CAAGCTTG	32566	1553466	1981	244922	23187	127564	11535	0.08865
Escherichia coli	Riptide	CAGTCAGT	33027	1571472	2226	217203	23798	137169	16353	0.093872
Escherichia coli	Riptide	GAACTGCT	32683	1567628	2394	217865	23036	126446	14077	0.0871
Escherichia coli	Riptide	GAAGCTTC	31958	1555806	2457	245422	23050	148833	19148	0.102023
Escherichia coli	Riptide	GTACAGCT	31682	1545176	2421	269070	22468	129716	14106	0.090294
Escherichia coli	Riptide	TAGCTACG	31998	1543856	2510	270996	21033	120094	17911	0.083732
Escherichia coli	Riptide	TGGTGTAC	32428	1582705	2642	193546	23677	147018	16835	0.099352
Escherichia coli	KAPA	KAPA	15020	1443900	1072	175100	5047	35842	5080	0.026433
Klebsiella pneumoniae	Riptide	CTACCATC	30088	1411671	2619	187702	19945	138453	22084	0.104033
Klebsiella pneumoniae	Riptide	CTCATGAG	27580	1389071	2767	238684	17725	154090	28421	0.116157
Klebsiella pneumoniae	Riptide	TCCAAGGT	28012	1404528	2871	205276	17916	128357	20566	0.096801
Klebsiella pneumoniae	Riptide	TGGTCTAG	29386	1454686	2766	106484	19077	94024	9503	0.07048
Klebsiella pneumoniae	KAPA	KAPA	11471	1341565	1889	68527	3661	32406	4834	0.025411

## Sheet: TableS3
Table S3. E. coli SPAdes assembly statistics
Assembly	AGCTAGCT	AGGTAGGT	CAACGTAC	CAAGCTTG	CAGTCAGT
# contigs (>= 0 bp)	4235	2181	4010	5049	3566
# contigs (>= 1000 bp)	130	110	116	123	118
# contigs (>= 5000 bp)	88	86	92	86	90
# contigs (>= 10000 bp)	77	76	81	76	81
# contigs (>= 25000 bp)	58	58	59	60	59
# contigs (>= 50000 bp)	38	40	34	34	36
Total length (>= 0 bp)	5579468	5008731	5491721	5818202	5369805
Total length (>= 1000 bp)	4603544	4578202	4582826	4606328	4585468
Total length (>= 5000 bp)	4529622	4524743	4527637	4536282	4520156
Total length (>= 10000 bp)	4446127	4451246	4446053	4458858	4448776
Total length (>= 25000 bp)	4131422	4171977	4107657	4207748	4108448
Total length (>= 50000 bp)	3425707	3527459	3202442	3236723	3285487
# contigs	130	110	116	123	118
Largest contig	187066	188827	188706	188788	188827
Total length	4603544	4578202	4582826	4606328	4585468
Reference length	4643538	4643538	4643538	4643538	4643538
GC (%)	50.55	50.67	50.66	50.53	50.65
Reference GC (%)	50.82	50.82	50.82	50.82	50.82
N50	83417	80251	80975	80351	80350
NG50	83417	78466	80975	80351	80350
N75	49632	53094	46642	48457	44496
NG75	49146	50047	42214	46642	43916
L50	22	21	21	20	21
LG50	22	22	21	20	21
L75	39	39	39	39	40
LG75	40	40	40	40	41
# unaligned contigs	29 + 0 part	11 + 0 part	12 + 0 part	26 + 0 part	12 + 0 part
Unaligned length	57306	31557	37300	61523	38888
Genome fraction (%)	97.871	97.887	97.852	97.85	97.868
Duplication ratio	1	1	1	1	1
# N's per 100 kbp	0	0	0	0	0
# mismatches per 100 kbp	2.66	3.15	2	2.46	2.75
# indels per 100 kbp	0.2	0.4	0.26	0.22	0.31
# genomic features (full)	4370	4366	4364	4369	4366
# genomic features (full) %	96.2343	96.1462	96.1022	96.2123	96.1462
# genomic features (partial)	27	25	24	26	26
# genomic features (all)	4397	4391	4388	4395	4392
# genomic features (all) %	96.8289	96.6968	96.6307	96.7848	96.7188
Complete BUSCO (single-copy)	146	146	146	146	146
Complete BUSCO (duplicated)	0	0	0	0	0
Fragmented BUSCO	0	0	0	0	0
Missing BUSCO	2	2	2	2	2
Largest alignment	187066	188827	188706	188788	188827
Total aligned length	4545950	4546643	4545042	4544495	4546251
Table S3 - continued
Assembly	GAACTGCT	GAAGCTTC	GTACAGCT	TAGCTACG	TGGTGTAC
# contigs (>= 0 bp)	2568	6086	8288	5971	3145
# contigs (>= 1000 bp)	118	142	199	135	120
# contigs (>= 5000 bp)	95	86	89	86	93
# contigs (>= 10000 bp)	85	78	78	76	81
# contigs (>= 25000 bp)	63	57	58	58	59
# contigs (>= 50000 bp)	38	34	35	36	35
Total length (>= 0 bp)	5098331	6111144	6871625	6059414	5259884
Total length (>= 1000 bp)	4569203	4618155	4708225	4620475	4581686
Total length (>= 5000 bp)	4516946	4522687	4539757	4539923	4522602
Total length (>= 10000 bp)	4441778	4460677	4459529	4466578	4432954
Total length (>= 25000 bp)	4076901	4135193	4147231	4187723	4076466
Total length (>= 50000 bp)	3173505	3313652	3326336	3389747	3180949
# contigs	118	142	199	135	120
Largest contig	187066	266682	187066	217849	188706
Total length	4569203	4618155	4708225	4620475	4581686
Reference length	4643538	4643538	4643538	4643538	4643538
GC (%)	50.7	50.46	50	50.5	50.66
Reference GC (%)	50.82	50.82	50.82	50.82	50.82
N50	74933	83433	80984	80350	79752
NG50	74933	83433	80984	80350	78468
N75	41755	43917	41085	49531	41438
NG75	41602	43917	41363	49531	41363
L50	24	19	20	20	21
LG50	24	19	20	20	22
L75	44	38	40	38	41
LG75	45	38	39	38	42
# unaligned contigs	8 + 0 part	40 + 0 part	98 + 0 part	37 + 0 part	12 + 0 part
Unaligned length	25853	72388	162347	75135	36865
Genome fraction (%)	97.804	97.861	97.864	97.86	97.833
Duplication ratio	1	1	1	1	1
# N's per 100 kbp	0	0	0	0	0
# mismatches per 100 kbp	1.94	2.73	3.12	2.97	3.06
# indels per 100 kbp	0.2	0.48	0.31	0.44	0.31
# genomic features (full)	4363	4370	4369	4376	4363
# genomic features (full) %	96.0802	96.2343	96.2123	96.3664	96.0802
# genomic features (partial)	31	26	25	20	31
# genomic features (all)	4394	4396	4394	4396	4394
# genomic features (all) %	96.7628	96.8069	96.7628	96.8069	96.7628
Complete BUSCO (single-copy)	146	146	146	146	146
Complete BUSCO (duplicated)	0	0	0	0	0
Fragmented BUSCO	0	0	0	0	0
Missing BUSCO	2	2	2	2	2
Largest alignment	187066	266682	187066	217849	188706
Total aligned length	4543103	4545710	4545724	4545263	4544586
Table S3 - continued
Assembly	Riptide low	Riptide high	KAPA
# contigs (>= 0 bp)	2181	8288	1234
# contigs (>= 1000 bp)	110	199	90
# contigs (>= 5000 bp)	86	95	75
# contigs (>= 10000 bp)	76	85	68
# contigs (>= 25000 bp)	57	63	52
# contigs (>= 50000 bp)	34	40	34
Total length (>= 0 bp)	5008731	6871625	4876556
Total length (>= 1000 bp)	4569203	4708225	4564601
Total length (>= 5000 bp)	4516946	4539923	4533550
Total length (>= 10000 bp)	4432954	4466578	4480251
Total length (>= 25000 bp)	4076466	4207748	4220524
Total length (>= 50000 bp)	3173505	3527459	3565737
# contigs	110	199	90
Largest contig	187066	266682	247378
Total length	4569203	4708225	4564601
Reference length	4643538	4643538	4643538
GC (%)	50	50.7	50.76
Reference GC (%)	50.82	50.82	50.82
N50	74933	83433	85968
NG50	74933	83433	85968
N75	41085	53094	58190
NG75	41363	50047	53707
L50	19	24	17
LG50	19	24	17
L75	38	44	32
LG75	38	45	33
# unaligned contigs	0	0	3 + 0 part
Unaligned length	25853	162347	11960
Genome fraction (%)	97.804	97.887	98.012
Duplication ratio	1	1	1
# N's per 100 kbp	0	0	0
# mismatches per 100 kbp	1.94	3.15	2.18
# indels per 100 kbp	0.2	0.48	0.18
# genomic features (full)	4363	4376	4390
# genomic features (full) %	96.0802	96.3664	96.6747
# genomic features (partial)	20	31	13
# genomic features (all)	4388	4397	4403
# genomic features (all) %	96.6307	96.8289	96.961
Complete BUSCO (single-copy)	146	146	146
Complete BUSCO (duplicated)	0	0	0
Fragmented BUSCO	0	0	0
Missing BUSCO	2	2	2
Largest alignment	187066	266682	217937
Total aligned length	4543103	4546643	4552314

## Sheet: TableS4
Table S4. Klebsiella SPAdes assembly statistics
Assembly	CTACCATC	CTCATGAG	TCCAAGGT	TGGTCTAG
# contigs (>= 0 bp)	6859	8521	7232	2144
# contigs (>= 1000 bp)	125	186	149	110
# contigs (>= 5000 bp)	81	90	86	78
# contigs (>= 10000 bp)	73	78	78	72
# contigs (>= 25000 bp)	53	61	62	58
# contigs (>= 50000 bp)	38	45	45	42
Total length (>= 0 bp)	7139445	7710245	7247469	5852258
Total length (>= 1000 bp)	5495507	5561687	5509872	5454515
Total length (>= 5000 bp)	5400767	5391158	5378505	5377516
Total length (>= 10000 bp)	5339324	5291613	5316915	5330217
Total length (>= 25000 bp)	5018316	5002055	5052182	5125289
Total length (>= 50000 bp)	4490539	4474944	4450921	4546415
# contigs	125	186	149	110
Largest contig	329070	246750	256265	256265
Total length	5495507	5561687	5509872	5454515
Reference length	5563933	5563933	5563933	5563933
GC (%)	56.99	56.61	56.9	57.14
Reference GC (%)	57.28	57.28	57.28	57.28
N50	105043	92739	88948	99767
NG50	105043	92739	88948	99767
N75	59549	56004	58438	63245
NG75	58932	56004	56730	58932
L50	15	21	21	18
LG50	15	21	21	18
L75	32	40	39	34
LG75	33	40	40	36
# unaligned contigs	28 + 1 part	76 + 1 part	38 + 1 part	8 + 1 part
Unaligned length	123539	188658	134290	82504
Genome fraction (%)	96.507	96.493	96.553	96.485
Duplication ratio	1	1.001	1.001	1.001
# N's per 100 kbp	0	0	0	0
# mismatches per 100 kbp	3.59	3.61	3.31	3.15
# indels per 100 kbp	0.43	0.37	0.45	0.26
# genomic features (full)	5293	5284	5291	5298
# genomic features (full) %	95.0099	94.8483	94.974	95.0996
# genomic features (partial)	50	60	53	47
# genomic features (all)	5343	5344	5344	5345
# genomic features (all) %	95.9074	95.9253	95.9253	95.9433
Complete BUSCO (single-copy)	143	145	145	144
Complete BUSCO (duplicated)	0	0	0	0
Fragmented BUSCO	0	0	0	0
Missing BUSCO	5	3	3	4
Largest alignment	328763	246719	256042	256042
Total aligned length	5370120	5370676	5373550	5369833
Table S4 - continued
Assembly	Riptide low	Riptide high	KAPA
# contigs (>= 0 bp)	2144	8521	803
# contigs (>= 1000 bp)	110	186	75
# contigs (>= 5000 bp)	78	90	57
# contigs (>= 10000 bp)	72	78	54
# contigs (>= 25000 bp)	53	62	45
# contigs (>= 50000 bp)	38	45	36
Total length (>= 0 bp)	5852258	7710245	5639270
Total length (>= 1000 bp)	5454515	5561687	5453792
Total length (>= 5000 bp)	5377516	5400767	5409508
Total length (>= 10000 bp)	5291613	5339324	5389592
Total length (>= 25000 bp)	5002055	5125289	5224174
Total length (>= 50000 bp)	4450921	4546415	4910117
# contigs	110	186	75
Largest contig	246750	329070	521945
Total length	5454515	5561687	5453792
Reference length	5563933	5563933	5563933
GC (%)	56.61	57.14	57.22
Reference GC (%)	57.28	57.28	57.28
N50	88948	105043	130769
NG50	88948	105043	130769
N75	56004	63245	88979
NG75	56004	58932	88979
L50	15	21	12
LG50	15	21	12
L75	32	40	25
LG75	33	40	25
# unaligned contigs	0	0	2 + 2 part
Unaligned length	82504	188658	68721
Genome fraction (%)	96.485	96.553	96.758
Duplication ratio	1	1.001	1
# N's per 100 kbp	0	0	0
# mismatches per 100 kbp	3.15	3.61	4.25
# indels per 100 kbp	0.26	0.45	0.46
# genomic features (full)	5284	5298	5329
# genomic features (full) %	94.8483	95.0996	95.6561
# genomic features (partial)	47	60	39
# genomic features (all)	5343	5345	5368
# genomic features (all) %	95.9074	95.9433	96.3561
Complete BUSCO (single-copy)	143	145	145
Complete BUSCO (duplicated)	0	0	0
Fragmented BUSCO	0	0	0
Missing BUSCO	3	5	3
Largest alignment	246719	328763	521638
Total aligned length	5369833	5373550	5384220

## Sheet: TableS5
Table S5. Aspergillus SPAdes assembly statistics
Assembly	Riptide merged	KAPA
# contigs (>= 0 bp)	24843	957
# contigs (>= 1000 bp)	1454	405
# contigs (>= 5000 bp)	466	271
# contigs (>= 10000 bp)	397	235
# contigs (>= 25000 bp)	300	197
# contigs (>= 50000 bp)	204	152
Total length (>= 0 bp)	35846617	28237028
Total length (>= 1000 bp)	29115450	28083908
Total length (>= 5000 bp)	27430521	27775936
Total length (>= 10000 bp)	26944115	27519836
Total length (>= 25000 bp)	25300429	26917221
Total length (>= 50000 bp)	21689995	25268739
# contigs	1454	405
Largest contig	303741	682945
Total length	29115450	28083908
Reference length	29384958	29384958
GC (%)	48.88	49.68
Reference GC (%)	49.8	49.8
N50	91853	177655
NG50	90684	170318
N75	48842	109116
NG75	46438	97014
L50	100	47
LG50	102	51
L75	207	97
LG75	212	106
# unaligned contigs	919 + 131 part	47 + 156 part
Unaligned length	2279201	1114924
Genome fraction (%)	92.975	93.4
Duplication ratio	1.002	1.002
# N's per 100 kbp	0	0
# mismatches per 100 kbp	162.96	172.13
# indels per 100 kbp	18.64	18.79
# genomic features (full)	9448	9546
# genomic features (full) %	95.8312	96.8252
# genomic features (partial)	153	74
# genomic features (all)	9601	9620
# genomic features (all) %	97.3831	97.5758
Complete BUSCO (single-copy)	295	296
Complete BUSCO (duplicated)	1	1
Fragmented BUSCO	2	1
Missing BUSCO	5	5
Largest alignment	303340	651803
Total aligned length	26805276	26936344

## Sheet: TableS6
Table S6. Brugia SPAdes assembly statistics
Assembly	Riptide merged	KAPA
# contigs (>= 0 bp)	826370	103442
# contigs (>= 1000 bp)	23822	6903
# contigs (>= 5000 bp)	3729	3585
# contigs (>= 10000 bp)	1042	2202
# contigs (>= 25000 bp)	84	846
# contigs (>= 50000 bp)	6	255
Total length (>= 0 bp)	156333955	94764663
Total length (>= 1000 bp)	77481967	80682040
Total length (>= 5000 bp)	34529590	72468143
Total length (>= 10000 bp)	16303576	62519148
Total length (>= 25000 bp)	2845515	41092087
Total length (>= 50000 bp)	426798	20808549
# contigs	23822	6903
Largest contig	84648	262303
Total length	77481967	80682040
Reference length	97465884	97465884
GC (%)	28.99	28.4
Reference GC (%)	28.4	28.4
N50	4330	25762
NG50	3119	18625
N75	2262	11241
NG75	1234	4686
L50	4635	817
LG50	7363	1200
L75	10900	2013
LG75	19871	3716
# unaligned contigs	3350 + 194 part	93 + 151 part
Unaligned length	6245478	829058
Genome fraction (%)	72.216	81.301
Duplication ratio	1.012	1.008
# N's per 100 kbp	0	0
# mismatches per 100 kbp	159.81	146.35
# indels per 100 kbp	52.05	59.72
Complete BUSCO (single-copy)	189	274
Complete BUSCO (duplicated)	0	3
Fragmented BUSCO	59	12
Missing BUSCO	55	14
Largest alignment	84648	262303
Total aligned length	70765200	79526702

## Sheet: TableS7
Table S7. Classification of metagenome datasets using kraken2.														Table S7 - continued
Riptide barcode	day	primer	replicate	read_pairs	classified	bacteria	eukaryota	archaea	viruses					Riptide barcode	day	primer	Bacteroidetes	Firmicutes	Actinobact-eria	Verruco-microbia	Proteo-bacteria	Chordata	Arthrop-oda	Strepto-phyta
AACGTTGC	1	L	1	4728718	70.04	51.27	10.71	0.12	2.34					AACGTTGC	1	L	14.04	27.62	2.35	1.1	2.93	6.39	0.68	1.98
TGCACAAC	1	L	2	4979684	69	50.95	10.94	0.13	1.79					TGCACAAC	1	L	13.34	28.97	1.92	0.98	2.52	6.44	0.71	2.07
CTCTACAC	1	HL	1	3674528	70.57	53.3	10.77	0.12	1.26					CTCTACAC	1	HL	13.08	23.61	6.62	2.89	3.73	6.73	0.63	1.86
GCTATTCC	1	HL	2	3006978	71.92	54.89	11.13	0.12	0.87					GCTATTCC	1	HL	13	21.04	8.01	3.56	5.86	7.38	0.59	1.71
CTTGTCCA	1	H	1	2629448	71.71	57.81	8.58	0.12	0.57					CTTGTCCA	1	H	12.72	19.52	11.93	5.12	4.92	5.08	0.55	1.57
CGATCGAT	1	H	2	2977068	71.42	58.28	8.28	0.12	0.47					CGATCGAT	1	H	11.75	18.41	14.07	4.56	5.93	4.8	0.54	1.59
NA	1	HL*	1	15314907	70.25	53.65	9.95	0.12	1.5					NA	1	HL*	13.14	24.88	6.14	2.43	3.72	5.87	0.64	1.87
NA	1	NEB	1	41976585	69.5	58.94	4.63	0.08	0.31					NA	1	NEB	13.77	24.78	12.3	2.28	2.13	2.65	0	0.75
TGACGTGT	2	L	1	3515707	71.55	53.94	10.07	0.11	1.23					TGACGTGT	2	L	19.56	25.49	1.44	0.71	3.22	5.84	0.64	2.07
ACCACATG	2	L	2	4771801	72.39	54.25	10.6	0.1	1.37					ACCACATG	2	L	18.66	25.95	1.28	0.67	4.25	6.66	0.61	1.86
GACTTCAG	2	HL	1	4662967	72.86	58.22	8.13	0.11	0.78					GACTTCAG	2	HL	17.36	27.08	5.12	1.89	3.19	4.61	0.54	1.63
ACCAAGGA	2	HL	2	3233552	73.04	59.33	7.53	0.1	0.63					ACCAAGGA	2	HL	16.87	27.65	6.17	2.32	2.76	4.11	0.53	1.58
CCTAATCC	2	H	1	1489077	74.18	60.04	8.14	0.1	0.4					CCTAATCC	2	H	16.22	26.08	6.4	2.78	5.01	4.92	0	1.48
CATGCTTC	2	H	2	711586	73.94	59.27	8.22	0.1	0.56					CATGCTTC	2	H	17.23	26.73	4.95	2.21	4.56	4.97	0	1.51
NA	2	HL*	1	10488166	72.47	55.31	9.91	0.11	1.13					NA	2	HL*	18.52	25.87	2.31	1.09	4.03	6.02	0.59	1.85
NA	2	NEB	1	46326195	70.92	60.85	3.53	0.08	0.23					NA	2	NEB	16.05	26.46	10.58	1.34	2.67	1.8	0	0.64
TGGTGTAC	6	L	1	2926518	95.56	86.2	3.32	0.01	0.04					TGGTGTAC	6	L	76.99	1.1	0	0	1.86	2.12	0	0.55
GTACAGCT	6	L	2	2221643	95.29	85.37	3.9	0.01	0.06					GTACAGCT	6	L	75.35	1.24	0	0	2.57	2.71	0	0.57
GGTTCCAA	6	HL	1	2785891	96.03	85.73	4.3	0.02	0.05					GGTTCCAA	6	HL	73.99	1.22	0	0	4.16	3.29	0	0
GAGACACA	6	HL	2	2971188	96.27	86.52	3.85	0.01	0.04					GAGACACA	6	HL	73.11	1.14	0	0	5.83	2.81	0	0.54
GCCGTTAA	6	H	1	3583706	96.93	89	1.96	0.01	0.02					GCCGTTAA	6	H	79.86	0.89	0	0	1.84	1.17	0	0
TGACTGAC	6	H	2	3566204	97.1	89.51	1.86	0.01	0.02					TGACTGAC	6	H	80.94	0.83	0	0	1.09	1.1	0	0
NA	6	HL*	1	12298069	96.36	87.83	2.6	0.01	0.03					NA	6	HL*	78.68	0.99	0	0	1.76	1.66	0	0
NA	6	NEB	1	40943838	94.63	83.02	3.28	0.01	0.03					NA	6	NEB	72.21	2.08	0.79	0	0	2.61	0	0
GTGAACAG	10	L	1	10234248	69.76	56.59	8.41	0.1	0.62					GTGAACAG	10	L	34.49	13.53	0.71	2.13	2.23	4.58	0.62	1.67
TGCACTAG	10	L	2	8698139	70.04	56.85	8.46	0.1	0.63					TGCACTAG	10	L	34.84	13.65	0.72	2.08	2.08	4.66	0.63	1.65
AACCGGTT	10	HL	1	9992125	72.54	60.01	7.39	0.1	0.55					AACCGGTT	10	HL	33.18	13.16	1.43	6.34	2.48	4.17	0.54	1.37
ATCCTAGG	10	HL	2	7322283	71.49	59.12	7.42	0.1	0.52					ATCCTAGG	10	HL	31.4	13.99	1.49	6.74	2.12	4.08	0.56	1.43
GAGTTCAC	10	H	1	7693798	73.8	61.72	6.53	0.09	0.44					GAGTTCAC	10	H	28.96	13.48	2.54	10.8	2.27	3.54	0.51	1.25
GCGCTATA	10	H	2	6701515	72.41	60.49	6.84	0.1	0.46					GCGCTATA	10	H	30.21	13.99	2.04	8.48	2.42	3.72	0.52	1.33
NA	10	HL*	1	33327553	71.3	58.63	7.67	0.1	0.55					NA	10	HL*	32.45	13.64	1.4	5.4	2.24	4.19	0.58	1.5
NA	10	NEB	1	28866447	70.98	60.96	3.72	0.06	0.43					NA	10	NEB	30.86	14.31	3.59	7.03	1.39	2	0	0.65
*HL datasets are mock datasets combining reads from H and L primer libraries														*HL datasets are mock datasets combining reads from H and L primer libraries
